# Supplementary material for: Revision of the Cognitive Assessment for Dementia, iPad Version (CADi2)
Source: PLoS One. 2014 Oct 13;9(10):e109931. doi: 10.1371/journal.pone.0109931 (PMC4195614; doi:10.1371/journal.pone.0109931)
Supplement: Data S1 — Raw data. (XLSX) [file pone.0109931.s003.xlsx]

## Sheet: CADi2_data
﻿ID	Sex(1M2F)	Age	EducationYear	Group	Q01C	Q01T	Q02C	Q02T	Q03C	Q03T	Q04C	Q04T	Q05C	Q05T	Q06C	Q06T	Q07C	Q07T	Q08C	Q08T	Q09C	Q09T	Q10C	Q10T	CADi2_Score	CADi2_TRT	CADi2_Score+TRT	CADi2_WV_SVM	CDR	MMSE	FAB	VFT	CDT	TMT_A	WMS_cv	SDS	Apathy_Scale
*******	1	79	9	AD	1	14.38	0	14.48	0	13.27	0	17.13	0	30.03	1	53.74	1	10.98	0	30.23	0	17.48	0	25.7	3	227.42	-2.21213	8.48861	1	20	11	6	14	54		45	20
*******	1	83		AD	1	28.43	1	14.78	0	32.35	1	33.01	1	31.49	0	35.67	0	30.28	1	22.63	0	22.62	1	18.56	6	269.82	-1.33961	7.63371	2	20	8	5	13	229		51	23
*******	2	85	9	AD	1	18.82	1	41.32	1	21.33	1	39.52	1	41.15	0	33.13	1	15.44	1	15.05	0	22.35	0	58.96	7	307.07	-1.28363	8.51614	2	18	10	9	13	94		26	9
*******	2	82		AD	0	10.01	1	23.83	0	11.57	0	13.74	0	19.25	1	27.43	1	16.17	1	11.26	0	19.05	0	41.19	4	193.5	-1.43307	5.77695	1	17	13	8	13	105		34	12
*******	2	84	9	AD	1	18.62	1	43.59	1	40.53	0	44.77	0	26.52	0	118.67	1	26.03	0	65.68	0	37.85	0	34.07	4	456.33	-4.10344	19.0499	2	18	12	8	12	65		26	19
*******	1	78	9	AD	1	16.01	1	47.01	0	55.17	1	9.18	1	7.96	0	117.91	1	22.86	1	18.44	0	84.1	0	37.87	6	416.51	-2.82999	15.0416	1	21	8	8	2			42	18
*******	2	78	9	AD	0	61.57	0	42.37	0	18.37	0	23.37	0	28.07	0	51.02	0	24.15	1	60.16	0	24.61	0	41.78	1	375.47	-4.58521	17.9625	2	4	0	0	2	131
*******	2	85	6	AD	0	54.12	1	22.11	0	39.42	1	18.74	0	11.89	0	74.37	1	28.86	1	25.37	0	33.75	0	63.41	4	372.04	-3.24705	14.7932	1	14	6	8	12	198
*******	2	75	16	AD	1	9.03	1	11.43	1	15.56	0	25.18	1	31.73	1	10.54	1	7.72	1	9.2	0	10.19	0	53.48	7	184.06	-0.0338396	2.30413	1	23	15	16	14	59		35	19
*******	1	83	8	AD	1	14.76	1	19.72	0	64.22	1	8.93	1	10.59	1	16.14	1	28.46	1	33.97	0	43.82	1	42.13	8	282.74	-0.601998	6.28877	1	22	10	8	11	69		32	12
*******	2	73	9	AD	1	14.22	1	9.58	1	49.91	1	15.61	1	36.27	1	16.11	1	9.06	1	22.73	0	14.27	0	49.18	8	236.94	-0.136666	3.97587	1	20	12	14	15	57		34	17
*******	2	76	9	AD	1	15.66	1	17.14	1	18.26	0	13.32	0	11.38	1	18.81	1	9.78	1	11.55	1	14.9	1	16.6	8	147.4	0.773067	-0.5459	1	16	14	11	8	106		26	14
*******	1	82	12	AD	1	13.05	1	27.96	0	15.18	1	27.67	0	6.81	1	23.07	1	9.32	1	10.5	1	13.88	0	11.19	7	158.63	0.224531	1.01992	1	22	15	8	13	92		43	18
*******	2	77	12	AD	1	15.71	1	8.51	1	9.66	1	5.07	0	22.37	1	10.77	1	8.62	1	7.79	0	14.76	0	33.13	7	136.39	0.450491	-0.103205	1	17	15	7	13	40		24	1
*******	1	77	9	AD	1	10.52	0	17.07	0	14.81	0	9.56	1	17.77	0	15.57	1	18.79	1	15.35	0	28.54	0	10.75	4	158.73	-1.0798	4.02107	2	22	14	6	9	65		22	9
*******	2	75	9	AD	1	18.04	1	20.38	0	14.68	1	12.11	1	11.92	1	46.69	1	15.69	1	44.89	0	28.64	0	37.39	7	250.43	-0.708164	5.65582	2	17	9	3	12	116		49	28
*******	1	69	9	AD	1	14.71	1	70.48	0	25.68	1	12.27	1	27.86	1	92.41	1	13.35	0	28.17	0	36.86	0	32.16	6	353.95	-2.19437	11.8823	1	15	8	6	6	84		36	11
*******	1	78	9	AD	1	11.86	1	12.14	1	13.47	0	9.82	1	29.39	1	16.05	0	13.29	1	15.7	0	18.25	0	44.37	6	184.34	-0.471123	3.31697	1	19	12	10	10	203		25	6
*******	2	79	6	AD	1	45.96	0	89.48	0	38.19	1	28.43	0	16.59	1	36.89	1	25.33	0	52.83	0	36.43	0	43.67	4	413.8	-3.67133	16.9021	0.5	21	13	13	12	188		20	1
*******	1	74	9	AD	1	12.85	1	14.41	1	11.89	1	15.81	1	20.85	1	16.3	1	11.78	1	23.26	0	10.57	0	32.41	8	170.13	0.542128	0.601965	1	21	11	10	12	59		40	21
*******	1	67	12	AD	1	14.46	1	32.29	1	6.12	0	12.43	0	11.4	0	12.05	1	10.24	1	6.79	0	12.12	0	8.64	5	126.54	-0.318308	1.39677	2	14	12	5	10	52		40	9
*******	2	81	8	AD	1	17.34	1	15.6	0	10.36	1	10.01	0	8.91	0	16.79	1	51.5	1	35.06	0	25.42	0	23.18	5	214.17	-1.20864	5.82209	0.5	19	8	7	8	152		32	0
*******	1	78	9	AD	1	35.91	0	64.03	0	21.28	0	14.55	1	14.03	1	21.25	1	12.41	1	9.1	0	15.49	0	25.51	5	233.56	-1.40564	6.80128	1	17	11	9	13	148		24	2
*******	2	79		AD	1	15.91	1	50.79	1	14.21	0	13.17	1	34.45	1	41.37	1	13.87	1	18.5	0	26.02	0	24.75	7	253.04	-0.734682	5.78762	1	15	11	4	12	105		20	13
*******	1	78		AD	1	12.85	0	16.16	0	27.88	0	15.6	0	10.97	0	68.29	1	11.73	0	102.87	0	23.94	0	14.25	2	304.54	-3.43012	13.3819	2	14	4	11	10	140
*******	1	79	11	AD	1	15.49	1	17.11	0	13.17	0	9.44	1	25.66	1	16.96	1	9.79	1	17.38	0	24.78	0	17.2	6	166.98	-0.294744	2.44029	1	20	11	8	11	66		48	8
*******	1	75		AD	0	27.89	1	51.33	0	23.02	1	14.82	0	32.71	0	56.18	1	25.29	0	37.65	0	24.25	0	32.3	3	325.44	-3.20802	13.4386	2	16	4	5	8	204		29	9
*******	1	74	16	HC	1	11.72	1	9.19	1	10.17	1	7.09	1	5.93	1	8.24	1	10.24	1	9.09	1	12.33	1	9.88	10	93.88	2.18571	-5.24606		29	17	12			43.5	39	19
*******	2	74	16	HC	1	9.17	1	8.64	1	9.24	1	5.47	1	5.59	1	7.86	1	7.3	1	6.22	1	9.2	1	12.75	10	81.44	2.3121	-5.87428		29	17	11			50	33	8
*******	1	79	16	HC	1	8.78	0	19.08	1	10.02	1	5.38	1	5.86	1	7.75	1	8.47	1	7.77	0	21.3	0	24.76	7	119.17	0.625448	-0.972815		27	16	7			42.5	43	8
*******	1	79	9	HC	1	9.78	1	11.81	0	12.82	1	6.55	1	6.28	1	10.64	1	9.42	1	11.66	1	19.51	1	10.72	9	109.19	1.59572	-3.47421		26	13	13			45.5	34	13
*******	1	73	16	HC	1	10.72	1	15.94	1	10.05	1	6.16	1	5.68	1	14.93	1	10.22	1	11.24	0	12.99	1	19.85	9	117.78	1.50845	-3.04041		30	16	17			52	24	6
*******	2	81	12	HC	1	11.65	1	11.32	1	17.4	1	7.18	1	6.82	1	9.51	1	8.7	0	34.32	0	10.32	1	11.45	8	128.67	0.963365	-1.49177		29	16	14			48	40	9
*******	1	76	12	HC	1	11.5	0	23.58	1	14.15	1	8.27	0	9.25	1	23.12	1	13.96	1	12.95	0	13.86	1	13.49	7	144.13	0.371852	0.287665		28	13	12			40	34	13
*******	2	81	9	HC	1	11.75	1	11.86	1	23.1	1	7.68	1	6.9	1	13.02	1	11.15	1	14	1	17.07	1	13.88	10	130.41	1.81456	-3.4013		30	16	10			40	37	11
*******	2	75	12	HC	1	9.31	1	8.8	1	10.48	1	6.8	1	6.33	1	7.48	1	8.05	1	5.75	0	11.17	1	8.59	9	82.76	1.86425	-4.80892		30	16	22			57.5	42	13
*******	2	76	11	HC	1	13.85	1	10.33	1	10.32	1	7.98	1	6.92	0	25.35	1	17.59	1	27.6	1	12.2	1	20.21	9	152.35	1.15721	-1.29463		29	15	15			48	38	13
*******	1	75	12	HC	1	5.77	1	7.74	1	4.01	1	5.51	1	3.46	1	7.11	1	6.46	1	4.87	0	35.82	1	5.21	9	85.96	1.83174	-4.64732		30	15	14			48	41	6
*******	2	78	9	HC	1	12.07	1	12.39	1	11.88	1	7.3	1	7.56	1	10.16	1	13.19	1	18.44	1	19.01	1	15.72	10	127.72	1.84189	-3.53714		29	17	15			52	42	19
*******	2	76	9	HC	1	13.53	1	11.82	1	14.67	1	6.93	1	6.98	1	18.85	1	14.05	1	25.45	1	30.76	1	12.62	10	155.66	1.55802	-2.12617		26	16	19			40.5	31	4
*******	2	74	9	HC	1	10.68	1	11.93	1	11.62	1	8.46	1	7.08	0	11.52	1	9.12	1	13.41	0	14.58	0	14.4	7	112.8	0.690168	-1.2945		29	16	15			44.5	37	19
*******	1	74	12	HC	1	5.47	1	8.03	1	5.86	1	4.1	1	5.7	0	9.59	1	6.29	1	5.83	1	7.4	0	9.53	8	67.8	1.58181	-4.5657		30	18	13			47	39	20
*******	2	75	9	HC	1	11.18	1	11	0	11.02	1	6.69	1	5.47	0	12.3	1	10.25	1	11.49	1	12.29	1	8.78	8	100.47	1.24988	-2.91587		29	16	15			45.5	32	17
*******	1	75	12	HC	1	12.37	0	24.11	1	7.22	1	5.96	1	5.16	1	6.78	1	8.65	1	6.61	0	10.59	1	9.91	8	97.36	1.28148	-3.07292		28	17	14			45.5	33	17
*******	2	78	14	HC	1	9.93	1	9.29	1	8.84	1	6.56	1	6.58	1	10.66	1	8.76	1	7.75	1	10.57	1	34.39	10	113.33	1.9881	-4.26384		30	17	17			53	52	15
*******	2	74	9	HC	1	9.67	1	16.83	0	16.33	1	7.46	1	7.32	0	16.95	1	10.21	1	11.02	0	43.01	1	26.52	7	165.32	0.15656	1.35776		28	14	14			40	29	6
*******	1	73	12	HC	1	11.86	1	10.56	1	13.36	1	7.75	1	5.98	1	8.98	1	10.13	1	7.04	1	10.52	1	17.42	10	103.6	2.08695	-4.7552		29	17	17			42.5	41	11
*******	1	76	12	HC	1	10.91	1	8.87	1	12.48	1	6.4	1	4.84	1	12.37	1	8.23	1	7	0	30.62	1	8.33	9	110.05	1.58698	-3.43078		29	17	10			48	38	12
*******	1	85	16	HC	1	11.8	1	11.24	1	10.09	1	6.45	1	5.98	1	9.3	1	19.43	1	11.32	1	11.61	1	10.61	10	107.83	2.04398	-4.54158		30	15	12			54	33	9
*******	2	79	12	HC	1	9.24	1	7.73	0	11.36	1	8.27	1	5.75	1	10.11	1	8.71	1	8.73	0	35.63	1	11.69	8	117.22	1.0797	-2.06999		29	17	19			46.5	29	11
*******	2	72	14	HC	1	15.38	1	10.31	1	17.43	1	7.36	1	6.97	1	15.27	1	9.32	1	11.66	1	20.14	1	28.85	10	142.69	1.6898	-2.78116		29	17	14			40	37	3
*******	2	78	8	HC	1	12.63	1	13.48	1	12.33	1	8.04	0	12.2	1	47.73	1	9.66	0	46.45	0	13.79	1	20.7	7	197.01	-0.165413	2.9581		27	16	16			42.5	39	19
*******	1	77	8	HC	1	12.39	1	13.39	1	9.83	1	7.6	1	7.73	1	12.74	1	12.58	1	11.7	0	14.49	1	14.44	9	116.89	1.51749	-3.08535		30	17	14			46.5	25	1
*******	1	85	6	HC	1	9.21	1	10.35	1	9.93	1	5.95	1	5.67	1	11.26	1	8.81	1	11.3	1	14.8	1	12.72	10	100	2.12353	-4.937		30	18	22			57	26	3
